# Supplementary material for: Relative rate and location of intra-host HIV evolution to evade cellular immunity are predictable
Source: Nat Commun. 2016 May 23;7:11660. doi: 10.1038/ncomms11660 (PMC4879252; doi:10.1038/ncomms11660)
Supplement: Supplementary Dataset 1 — List of targeted epitopes organized by patient, including information about the estimated time to escape, epitope entropy (S), estimated fitness cost of escape mutations (ΔE), time to escape in simulated evolution (tWF), and vertical immunodominance (%M, if available). Users of this data in a subsequent paper should also cite the primary experimental source (Liu, M. K. P. et al., J Clin Invest 123, 380-393 (2013)). [file ncomms11660-s2.xlsx]

## Sheet: Sheet1
Supplementary Data 1 | List of targeted epitopes organized by patient, including information about the estimated time to escape, epitope entropy (S), estimated fitness cost of escape mutations (ΔE), time to escape in simulated evolution (tWF), and vertical immunodominance (%M, if available). Users of this data in a subsequent paper should also cite the primary experimental source (Liu, M. K. P. e…
Patient ID	Infecting Clade	Protein	Escape observed (0=False, 1=True)	Antigen processing escape (0=False, 1=True)	Epitope start site (HXB2)	Epitope end site (HXB2)	Epitope sequence	Time T cell response was first detected (days)	Estimated escape time / time to last sequencing (days)	Epitope entropy (S)	Fitness cost of escape (ΔE)	Escape generation in simulated evolution (tWF)	Escape generation in simulated evolution, with immuno-dominance (tWF)	Vertical immuno-dominance (%M)
CAP45	C	p24	1	0	11	20	VHQPMSPRTL	48	381.31	0.2321	0.5322	26.841	NA	NA
CAP45	C	int	1	0	66	74	THLEGKIIL	48	382.23	0.125	0.3453	28.701	NA	NA
CAP45	C	vif	0	1	79	87	WHLGHGVSI	21	408.47	0.1263	4.672	37.76	31.285	0.2862
CAP45	C	rev	1	0	52	60	IHSISERIL	21	191.09	0.3862	3.195	34.841	28.594	0.3252
CAP45	C	tat	1	0	24	32	NCYCKHCSY	48	22	0.5092	-0.4058	29.356	NA	NA
CAP45	C	nef	1	0	64	74	EEVGFPVRPQV	21	43.26	0.2162	4.0387	35.812	27.339	0.3886
CAP45	C	nef	0	0	129	146	PGPGVRYPLTFGWCFKLV	48	392	0.1484	3.5562	36.09	NA	NA
CAP210	C	p24	1	0	11	20	VHQAISPRTL	22	144.01	0.2321	2.4075	34.512	33.388	0.152
CAP210	C	p24	1	0	164	172	YVDRFFKTL	22	289	0.0793	3.1754	36.257	32.851	0.208
CAP210	C	vif	1	0	79	87	WHLGHGVSI	22	127.37	0.1263	2.8276	36.692	26.46	0.5067
CAP210	C	gp41	1	0	313	321	EATDRILEL	34	1	0.3764	-0.3037	1	1	0.1333
CAP210	C	nef	1	0	69	77	PVKPQVPLR	41	23.61	0.1329	-2.6022	28.67	NA	NA
CAP239	C	p24	1	0	108	117	TSTLQEQVAW	22	1	0.1893	-1.4392	1	1	0.1527
CAP239	C	rt	1	0	244	252	IVLPEKESW	29	38.45	0.2976	0.1779	28.794	22.626	0.4986
CAP239	C	vpr	1	0	33	41	HFPRPWLHN	22	546.25	0.2799	1.6075	33.499	30.61	0.1988
CAP239	C	gp41	1	0	327	335	RAIYSIPRR	36	607.59	0.5851	0.8319	30.225	30.652	0.0951
CAP239	C	nef	1	0	82	90	KAAVDLSFF	22	65.8	0.279	1.1385	31.497	33.219	0.0548
700010040	B	p7	1	0	18	26	CGKEGHIAR	16	4.31	0.2466	0.0699	29.616	22.925	0.5411
700010040	B	p6	0	1	33	41	KELYPLASL	16	464.69	0.3905	2.3875	32.517	32.342	0.1146
700010040	B	vif	1	0	119	127	AIRKAILGR	16	171.97	0.43	-0.5717	26.673	26.791	0.1063
700010040	B	rev	1	0	57	65	ERILSTYLE	45	157.19	0.8108	-3.8047	25.803	NA	NA
700010040	B	gp41	1	0	259	267	RLRDLLLIV	16	1072.47	0.2763	4.3738	38.375	38.975	0.0951
700010040	B	gp41	1	0	324	332	RACRAILHI	16	741.44	0.7421	1.6341	30.619	32.854	0.0282
700010040	B	nef	1	0	187	196	SSLAFRHVAR	16	1	0.4224	-0.8715	1	1	0.1146
700010058	B	p24	1	0	15	23	ISPRTLNAW	21	346.77	0.1028	4.1422	43.64	42.362	0.1447
700010058	B	p24	1	0	108	117	TSTLQEQIGW	21	39.75	0.1475	3.2842	36.685	34.632	0.1736
700010058	B	gp41	1	0	73	81	ERYLRDQQL	21	1	0.1881	-0.7297	5.25	5.003	0.1994
700010058	B	nef	0	1	116	124	HTQGYFPDW	21	35.69	0.1291	3.4382	36.108	26.09	0.4823
700010077	B	p17	0	0	37	44	ASRELERF	21	571	0.0479	6.606	52.878	64.829	0.0229
700010077	B	p24	1	0	108	117	TSTLQEQVGW	21	104.16	0.1475	-0.9046	29.994	31.889	0.0317
700010077	B	p24	0	0	143	151	RMYSPTSIL	21	571	0.1254	4.8105	48.125	55.228	0.0229
700010077	B	p24	0	0	168	176	FYKTLRAEQ	21	571	0.0471	3.8857	41.844	45.953	0.0408
700010077	B	gp41	1	0	316	324	DRVIEELQR	21	49.92	0.5782	0.3385	29.077	31.343	0.0173
700010077	B	nef	1	0	82	90	KAALDLSHF	21	8.36	0.3369	1.7893	31.778	22.124	0.6491
700010077	B	nef	0	0	194	202	VAREIHPEF	21	571	0.4409	-3.4008	26.731	28.49	0.0269
705010067	C	p17	1	0	71	79	GTEELKSLY	42	12.89	0.2739	1.5337	31.005	26.571	0.3064
705010067	C	gp41	1	0	330	338	RNIPIRIRQ	42	13.2	0.5365	0.2954	30.195	32.068	0.0328
704010042	C	p24	1	0	9	17	QMVHQALSP	21	1	0.2652	1.6014	1	NA	NA
704010042	C	rev	1	0	9	17	DETLLQAVR	4	1	0.3381	-3.6234	4.993	4	0.5029
704010042	C	gp41	1	0	126	134	NYTDIIYRL	4	131.1	0.5568	-1.5852	28.692	25.156	0.3019
704010042	C	nef	0	0	107	115	REILDLWVY	4	672	0.1453	-0.5131	29.703	30.683	0.0648
703010131	C	tat	1	0	38	47	FQKKGLGISY	7	100.25	0.1903	2.0064	38.977	33.288	0.2415
703010131	C	gp41	1	0	202	210	SPLSFQTLI	7	315.08	0.2099	0.7146	32.42	34.674	0.0368
703010131	C	nef	1	0	64	74	EEVGFPVKPQV	7	18.9	0.2162	-0.6189	33.161	21.806	0.7217
703010159	C	p24	0	0	48	56	TPQDLNTML	29	1103	0.1156	6.1099	46.389	NA	NA
703010159	C	rev	1	0	67	75	PTEPVPFQL	29	1	0.402	0.4078	1	NA	NA
703010159	C	nef	1	0	178	186	REVLIWKFD	12	10.58	0.3908	0.8425	14.707	7.437	1
705010162	C	p7	1	0	19	27	GKEGHIAKN	40	26.86	0.1572	0.3975	28.903	NA	NA
705010162	C	pro	1	0	34	42	EEMNLTGKW	40	86.58	0.3354	-4.7832	26.49	NA	NA
705010162	C	nef	1	0	108	116	EILDLWVYH	26	61.66	0.1976	0.9696	28.805	20.299	0.7568
706010164	C	p24	1	0	160	168	PFRDYVDRF	21	200.07	0.0233	3.9925	43.624	50.245	0.023
706010164	C	p7	0	0	20	30	KEGHIARNCKA	21	413	0.1486	-2.9181	28.314	29.929	0.0276
706010164	C	nef	1	0	64	74	EEVGFPVRPQV	21	31.43	0.2162	2.6369	31.962	19.15	0.9493
705010185	C	p17	1	0	71	79	GTEELRSLY	11	34.04	0.2739	0.4351	35.85	38.439	0.042
705010185	C	p24	1	0	48	56	TPQDLNTML	11	122.22	0.1156	4.3325	39.564	20.724	0.958
705010198	C	p24	1	0	108	117	TSTLQEQVAW	32	220.21	0.1893	0.0528	30.61	25.284	0.3989
705010198	C	nef	1	0	82	90	KAAFDLSFF	11	1	0.279	3.0047	1	1	0.6011
703010256	C	p24	0	0	8	25	GQMVHQPLSPRTLNAWVK	28	656	0.2358	1.3317	32.3313	NA	NA
703010256	C	p24	0	0	166	174	DRFFKTLRA	28	656	0.0788	5.0909	42.493	NA	NA
703010256	C	rt	1	0	243	251	PIQLPEKDS	35	196.16	0.3179	2.9625	33.053	NA	NA
703010256	C	tat	1	0	2	11	EPIDPNLEPW	28	199.78	0.2197	0.3421	27.596	NA	NA
703010256	C	gp41	1	0	95	103	TAVPWDSSW	7	85.62	0.3459	-4.8424	29.762	24.008	0.4333
703010256	C	gp41	1	0	231	239	RNRSIRLVN	7	17.43	0.4566	-1.1634	31.061	22.863	0.5667
703010256	C	gp41	1	0	288	296	LVQDWGLEL	28	75.17	0.3034	-3.5317	32.314	NA	NA
703010256	C	nef	1	0	188	196	QLAHRHMAR	28	86.35	0.4738	-0.6126	28.77	NA	NA
700010470	B	p17	1	0	24	32	GGKKKYQLK	13	187.75	0.2969	-0.5657	28.973	28.503	0.1445
700010470	B	rt	1	0	269	277	QIYPGIKVK	13	50.54	0.2493	0.5068	34.903	28.888	0.3384
700010470	B	vif	1	0	17	26	RIKTWKSLVK	13	42.18	0.2527	-0.9312	29.556	26.791	0.2471
700010470	B	nef	1	0	74	82	VPLRPMTFK	41	334.55	0.1395	-0.7818	34.945	NA	NA
700010470	B	nef	1	0	188	198	RLAYQHIAKEK	13	7.26	0.4943	-4.6984	10.117	9.085	0.27
700010607	B	nef	1	0	105	115	KRREILDLWVY	3	1.76	0.2458	-0.2395	4.016	3	1
